# Supplementary material for: New Insight into Visible-Light-Driven Photocatalytic Activity of Ag-Loaded and Oxygen Vacancy-Containing BiOBr(OV)/BiOI0.08 Microspheres
Source: Materials (Basel). 2024 Dec 23;17(24):6297. doi: 10.3390/ma17246297 (PMC11678820; doi:10.3390/ma17246297)
Supplement: Supplementary file 1 [file materials-17-06297-s001.zip]

Archive with 1 entries (1 files):
- materials-3301589-supplementary.pdf
